# Supplementary material for: Novel Role of Ghrelin Receptor in Gut Dysbiosis and Experimental Colitis in Aging
Source: Int J Mol Sci. 2022 Feb 17;23(4):2219. doi: 10.3390/ijms23042219 (PMC8875592; doi:10.3390/ijms23042219)
Supplement: Supplementary file 1 [file ijms-23-02219-s001.zip]

Archive with 1 entries (1 files):
- ijms-1594946-supplementary.pptx
